# Supplementary material for: Quantitative trait locus mapping analysis of multiple traits when using genotype data with potential errors
Source: PeerJ. 2021 Sep 24;9:e12187. doi: 10.7717/peerj.12187 (PMC8475548; doi:10.7717/peerj.12187)
Supplement: Supplemental Information 1 [file peerj-09-12187-s001.zip]

Archive with 13 entries (9 files):
- raw_data_and_code/
- raw_data_and_code/MTMIM_Three_e/
- raw_data_and_code/MTMIM_Three_e/MTMIM3_e.m
- raw_data_and_code/MTMIM_Three_e/get2_data.m
- raw_data_and_code/MTMIM_Three_e/two_probability3.m
- raw_data_and_code/MTMIM_e/
- raw_data_and_code/MTMIM_e/MTMIM_e.m
- raw_data_and_code/MTMIM_e/get2_data.m
- raw_data_and_code/MTMIM_e/two_probability2.m
- raw_data_and_code/shili_MTMIM_e/
- raw_data_and_code/shili_MTMIM_e/shili_MTMIM_e.m
- raw_data_and_code/shili_MTMIM_e/shilishuju.xlsx
- raw_data_and_code/shili_MTMIM_e/two_probability2.m
