# Supplementary material for: Quantitative trait locus mapping analysis of multiple traits when using genotype data with potential errors
Source: PeerJ. 2021 Sep 24;9:e12187. doi: 10.7717/peerj.12187 (PMC8475548; doi:10.7717/peerj.12187)
Supplement: Supplemental Information 1 [file peerj-09-12187-s001.zip › raw_data_and_code/MTMIM_Three_e/MTMIM3_e.m]

function MTMIM3_e()
clc
T1=2;%ÐÔ×´¸öÊý
M=2;%QTL¸öÊý
%===============ÓÃÓÚÇóÆ½¾ùÖµºÍMSE==========================================
C_sm=zeros(2*M,T1);  sigma_sm=zeros(T1,T1);gamma_sm=zeros(M,1);theta1_sm=0;theta2_sm=0;theta3_sm=0;
C_sm2=zeros(2*M,T1);sigma_sm2=zeros(T1,T1);gamma_sm2=zeros(M,1);theta1_sm2=0;theta2_sm2=0;theta3_sm2=0;
for T=1:500
R=T
%======================ÕæÖµ================================================
real_sigma=[1,0.9;0.9,1];
real_C=[-0.1478,-0.1478;0.1182,0.1135;0.1288,0.2593;0.1492,0];%h^2=0.2
%real_C=[-0.0678,-0.0678;0.0542,0.0520;0.0932,0.1089;-0.0510,0];%h^2=0.05    
real_gamma=[0.03,0.04]';
real_r=[0.1,0.1];
real_theta=0.01;
real_theta1=real_theta;
N=200;%µÚÒ»¸öÊý¾Ý¼¯¸öÌåÊý
N1=N;
[y,errmarker,~]= get2_data(N,M,real_r,real_gamma,real_sigma,real_theta,real_C); 
y1=y;errmarker1=errmarker;
real_theta=0.02;
real_theta2=real_theta;
N=300;%µÚ¶þ¸öÊý¾Ý¼¯¸öÌåÊý
N2=N;
[y,errmarker,~]= get2_data(N,M,real_r,real_gamma,real_sigma,real_theta,real_C); 
y2=y;errmarker2=errmarker;
real_theta=0.05;
real_theta3=real_theta;
N=500;%µÚÈý¸öÊý¾Ý¼¯¸öÌåÊý
N3=N;
[y,errmarker,D]= get2_data(N,M,real_r,real_gamma,real_sigma,real_theta,real_C); 
y3=y;errmarker3=errmarker;
y=[y1;y2;y3];
errmarker=[errmarker1;errmarker2;errmarker3];
N=N1+N2+N3;
%======================³õÖµ================================================
sigma=[1,0.8;0.8,1];
C=[-0.14,-0.14;0.11,0.11;0.12,0.25;0.14,0];
%C=[-0.06,-0.06;0.05,0.05;0.09,0.10;-0.05,0]; 
theta1=0.01;
theta2=0.02;
theta3=0.05;
gamma=[0.03,0.04]';
r=[0.1,0.1];
while 1 %============µü´ú==================================================
  C0=C;sigma0=sigma;theta10=theta1;theta20=theta2;theta30=theta3;gamma0=gamma;
  [PQ,PL,Pkm,I020,I02,I030,I03,I040,I04,I070,I07,I120,I12,I140,I14,I160,I16,I180,I18,I260,I26,I230,I23,I280,I28,I270,I27,I130,I13,I170,I17]=two_probability3(N1,N2,N3,M,r,gamma,sigma,theta1,theta2,theta3,C,errmarker,y);%PL=lianhe, PK=bianyuan.*ke
  %=================D R  M C  S============================================
  D1=D(:,1);D2=D(:,2);D3=D(:,3);D4=D(:,4);
  D11=D(:,1).*D(:,1);D22=D(:,2).*D(:,2);D33=D(:,3).*D(:,3);D44=D(:,4).*D(:,4);
  D12=D(:,1).*D(:,2);D13=D(:,1).*D(:,3);D14=D(:,1).*D(:,4);D23=D(:,2).*D(:,3);
  D24=D(:,2).*D(:,4);D34=D(:,3).*D(:,4);
  %========================================================================
  R1=[(D1'*PQ'*y)/(ones(N,1)'*PQ*D11);(D2'*PQ'*y)/(ones(N,1)'*PQ*D22);(D3'*PQ'*y)/(ones(N,1)'*PQ*D33);(D4'*PQ'*y)/(ones(N,1)'*PQ*D44)];
  M11=0;M12=(ones(N,1)'*PQ*D12)/(ones(N,1)'*PQ*D11);M13=(ones(N,1)'*PQ*D13)/(ones(N,1)'*PQ*D11);M14=(ones(N,1)'*PQ*D14)/(ones(N,1)'*PQ*D11);
  M21=(ones(N,1)'*PQ*D12)/(ones(N,1)'*PQ*D22);M22=0;M23=(ones(N,1)'*PQ*D23)/(ones(N,1)'*PQ*D22);M24=(ones(N,1)'*PQ*D24)/(ones(N,1)'*PQ*D22);
  M31=(ones(N,1)'*PQ*D13)/(ones(N,1)'*PQ*D33);M32=(ones(N,1)'*PQ*D23)/(ones(N,1)'*PQ*D33);M33=0;M34=(ones(N,1)'*PQ*D34)/(ones(N,1)'*PQ*D33);
  M41=(ones(N,1)'*PQ*D14)/(ones(N,1)'*PQ*D44);M42=(ones(N,1)'*PQ*D24)/(ones(N,1)'*PQ*D44);M43=(ones(N,1)'*PQ*D34)/(ones(N,1)'*PQ*D44);M44=0;
  M1=[M11,M12,M13,M14;
      M21,M22,M23,M24;
      M31,M32,M33,M34;
      M41,M42,M43,M44];
 C=R1-M1*C;
 sigma=(1/N)*(y-PQ*D*C)'*(y-PQ*D*C);%·½²î
 %==========gamma==========================================================
g1_u=PL.*(I04+2*I07+I12+I18+2*I23+I26+I13+I17);
g1_d=PL.*(I02+2*I03+I04+2*I07+I12+I14+I16+I18+I26+2*I23+I28+2*I27+2*I13+2*I17);
g2_u=PL.*(I040+2*I070+I120+I180+2*I230+I260+I130+I170);
g2_d=PL.*(I020+2*I030+I040+2*I070+I120+I140+I160+I180+I260+2*I230+I280+2*I270+2*I130+2*I170);
%==========================================================================
g1_up=r(1)*sum(sum(g1_u));
g1_down=sum(sum(g1_d));
g2_up=r(2)*sum(sum(g2_u));
g2_down=sum(sum(g2_d));
gamma=[g1_up/g1_down,g2_up/g2_down]';
theta1=sum(sum(Pkm(1:N1,:),1),2)/(N1);
theta2=sum(sum(Pkm(N1:N1+N2,:),1),2)/(N2);
theta3=sum(sum(Pkm(N1+N2:N1+N2+N3,:),1),2)/(N3);
if norm(theta1-theta10)+norm(theta2-theta20)+norm(theta3-theta30)<1e-3&& norm(gamma(1)-gamma0(1))+norm(gamma(2)-gamma0(2))<1e-3&&norm(sigma-sigma0,'fro')<1e-2&&norm(C-C0,'fro')<1e-2
break;
end    
end
%===============Ñ­»·T´Î,µþ¼Ó===============================================
C_sm=C_sm+C;    
sigma_sm=sigma_sm+sigma;
gamma_sm=gamma_sm+gamma;
theta1_sm=theta1_sm+theta1;
theta2_sm=theta2_sm+theta2;
theta3_sm=theta3_sm+theta3;
C_sm2=C_sm2+(C-real_C).*(C-real_C);
sigma_sm2=sigma_sm2+(sigma-real_sigma).*(sigma-real_sigma);
gamma_sm2=gamma_sm2+(gamma-real_gamma).*(gamma-real_gamma);
theta1_sm2=theta1_sm2+(theta1-real_theta1)^2;
theta2_sm2=theta2_sm2+(theta2-real_theta2)^2;
theta3_sm2=theta3_sm2+(theta3-real_theta3)^2;
end
%===============Êä³ö½á¹û===================================================
C_mean=(1/T)*C_sm
sigma_mean=(1/T)*sigma_sm
gamma_mean=(1/T)*gamma_sm
theta1_mean=(1/T)*theta1_sm
theta2_mean=(1/T)*theta2_sm
theta3_mean=(1/T)*theta3_sm
C_sq=sqrt((1/T)*C_sm2)
sigma_sq=sqrt((1/T)*sigma_sm2)
gamma_sq=sqrt((1/T)*gamma_sm2)
theta1_sq=sqrt((1/T)*theta1_sm2)
theta2_sq=sqrt((1/T)*theta2_sm2)
theta3_sq=sqrt((1/T)*theta3_sm2)
end
