# Supplementary material for: Quantitative trait locus mapping analysis of multiple traits when using genotype data with potential errors
Source: PeerJ. 2021 Sep 24;9:e12187. doi: 10.7717/peerj.12187 (PMC8475548; doi:10.7717/peerj.12187)
Supplement: Supplemental Information 1 [file peerj-09-12187-s001.zip › raw_data_and_code/MTMIM_Three_e/get2_data.m]

%Ö÷º¯ÊýÎ»ÖÃ D:\MATLAB\R2017b\toolbox\matlab\datafun
function [y,errmarker,D] = get2_data(N,M,real_r,real_gamma,real_sigma,real_theta,real_C) 
   M2=string(zeros(N, M));
   QTL=zeros(N,M);
   marker =zeros(N, M+1);
   errmarker =zeros(N, M+1);
  for i =1:N
      M2(i,1)=randsample(["11", "22", "21", "20", "12", "10", "02", "01", "00"],1,true,[(1 - 2 * real_r(1) + 2 * real_r(1)^2)/2, (1 - real_r(1))^2/4, real_r(1) *(1 - real_r(1))/2, real_r(1)^2/4, real_r(1) * (1 - real_r(1))/2, real_r(1) * (1 - real_r(1))/2, real_r(1)^2/4, real_r(1) * (1 - real_r(1))/2, (1 - real_r(1))^2/4]);  
   if M2(i,1)=="02"||M2(i,1) == "12"||M2(i,1) == "22" 
      M2(i,2) = randsample(["22","21","20"],1, true, [(1 - real_r(2))^2/4, real_r(2) * (1 - real_r(2))/2, real_r(2)^2/4]); 
   elseif M2(i,1) == "01"||M2(i,1) == "11"||M2(i,1) == "21"
      M2(i,2) = randsample(["10","11","12"], 1,true, [real_r(2) * (1 - real_r(2))/2,(1 - 2 * real_r(2) + 2 * real_r(2)^2)/2,real_r(2) * (1 - real_r(2))/2]);
   elseif M2(i,1) == "00"||M2(i,1) == "10"||M2(i,1) == "20"
      M2(i,2) = randsample(["00","01","02"],1,true, [(1 - real_r(2))^2/4, real_r(2) * (1 - real_r(2))/2,real_r(2)^2/4]);
  end
  for j=1:M
    if M2(i,j) == "22"
       marker(i,j)=1;marker(i,j+1)=1;
       QTL(i,j) = 1;  %QTL»ùÒòÐÍÎªQQ
    elseif M2(i,j) == "21"
       marker(i,j)=1;marker(i,j+1)=0;
       QTL(i,j) = randsample([1, 0], 1,true, [(1 - real_gamma(j)/real_r(j)), real_gamma(j)/real_r(j)]); %QTL»ùÒòÐÍ¿ÉÄÜÊÇQQ»òQq
    elseif M2(i,j) == "20"
       marker(i,j)=1;marker(i,j+1)=-1;
       QTL(i,j) = randsample([1, -1], 1,true, [(1 - real_gamma(j)/real_r(j))^2/((real_gamma(j)/real_r(j))^2 +(1 - real_gamma(j)/real_r(j))^2), (real_gamma(j)/real_r(j))^2/((real_gamma(j)/real_r(j))^2 + (1 - real_gamma(j)/real_r(j))^2)]);
    elseif M2(i,j) == "12"
       marker(i,j)=0;marker(i,j+1)=1;
       QTL(i,j) = randsample([1, 0], 1,true,[real_gamma(j)/real_r(j), (1 - real_gamma(j)/real_r(j))]);
    elseif M2(i,j) == "11"
       marker(i,j)=0;marker(i,j+1)=0;
       QTL(i,j) = 0;
    elseif M2(i,j) == "10"
       marker(i,j)=0;marker(i,j+1)=-1;
       QTL(i,j) = randsample([0, -1], 1,true, [(1 - real_gamma(j)/real_r(j)), real_gamma(j)/real_r(j)]);
    elseif M2(i,j) == "02"
       marker(i,j)=-1;marker(i,j+1)=1;
       QTL(i,j) = randsample([1, -1], 1,true, [((real_gamma(j)/real_r(j))^2)/((real_gamma(j)/real_r(j))^2 + (1 - real_gamma(j)/real_r(j))^2), (1 - real_gamma(j)/real_r(j))^2/((real_gamma(j)/real_r(j))^2 + (1 - real_gamma(j)/real_r(j))^2)]);
    elseif M2(i,j) == "01"
       marker(i,j)=-1;marker(i,j+1)=0;
       QTL(i,j) = randsample([0, -1], 1,true, [real_gamma(j)/real_r(j), (1 - real_gamma(j)/real_r(j))]);
    elseif M2(i,j) == "00"
       marker(i,j)=-1;marker(i,j+1)=-1;
       QTL(i,j) = -1; %QTL»ùÒòÐÍÎªqq
    end
  end
  end
Qad=zeros(N,2*M);
for ii=1:N
    for jj=1:M
        if  QTL(ii,jj)==1  
            Qad(ii,2*jj-1)=1;Qad(ii,2*jj)=-0.5;
        elseif QTL(ii,jj)==0    
            Qad(ii,2*jj-1)=0;Qad(ii,2*jj)=0.5;
        elseif QTL(ii,jj)==-1 
            Qad(ii,2*jj-1)=-1;Qad(ii,2*jj)=-0.5;
        end
    end
end
y=Qad*real_C+mvnrnd([0,0],real_sigma,N);
%==========================================================================
for k=1:N
  u=rand(1,1);u1=rand(1,1);
  if marker(k,1)~=0 && u<real_theta
     errmarker(k,1)=0; 
  elseif marker(k,1)==0 && u<real_theta && u1<0.5
     errmarker(k,1)=1;
  elseif marker(k,1)==0 && u<real_theta && u1>=0.5
     errmarker(k,1)=-1;
  else
     errmarker(k,1)=marker(k,1);   
  end
     errmarker(k,2)=marker(k,2); 
     errmarker(k,3)=marker(k,3); 
end
%==========================================================================
D=zeros(3^(M),2*(M));
  j=0;
      for H1=-1:1
          for H2=-1:1
        j=j+1;
        D(j,1)=H1;D(j,3)=H2;  
    if H1==0 
        D(j,2)=1/2;
    else
        D(j,2)=-1/2; 
    end
    if H2==0 
        D(j,4)=1/2;
    else
        D(j,4)=-1/2; 
   end
          end
      end
end
