# Supplementary material for: Quantitative trait locus mapping analysis of multiple traits when using genotype data with potential errors
Source: PeerJ. 2021 Sep 24;9:e12187. doi: 10.7717/peerj.12187 (PMC8475548; doi:10.7717/peerj.12187)
Supplement: Supplemental Information 1 [file peerj-09-12187-s001.zip › raw_data_and_code/MTMIM_Three_e/two_probability3.m]

function [PQ,PL,Pkm,I020,I02,I030,I03,I040,I04,I070,I07,I120,I12,I140,I14,I160,I16,I180,I18,I260,I26,I230,I23,I280,I28,I270,I27,I130,I13,I170,I17] =  two_probability3(N1,N2,N3,M,r,gamma,sigma,theta1,theta2,theta3,C,errmarker,y)
N=N1+N2+N3;
P1=zeros(N,3^(M+1));
P=zeros(N,3^(M+1));
km=zeros(N,3);
k=zeros(N,3^(M+1));
%==================Ê¾ÐÔº¯ÊýIÔ¤Éè¾ØÕó=======================================
I020=zeros(N,3^(M+1));I02=zeros(N,3^(M+1));I030=zeros(N,3^(M+1));I03=zeros(N,3^(M+1));
I040=zeros(N,3^(M+1));I04=zeros(N,3^(M+1));I070=zeros(N,3^(M+1));I07=zeros(N,3^(M+1));
I120=zeros(N,3^(M+1));I12=zeros(N,3^(M+1));I140=zeros(N,3^(M+1));I14=zeros(N,3^(M+1));
I160=zeros(N,3^(M+1));I16=zeros(N,3^(M+1));I180=zeros(N,3^(M+1));I18=zeros(N,3^(M+1));
I260=zeros(N,3^(M+1));I26=zeros(N,3^(M+1));I230=zeros(N,3^(M+1));I23=zeros(N,3^(M+1));
I280=zeros(N,3^(M+1));I28=zeros(N,3^(M+1));I270=zeros(N,3^(M+1));I27=zeros(N,3^(M+1));
I130=zeros(N,3^(M+1));I13=zeros(N,3^(M+1));I170=zeros(N,3^(M+1));I17=zeros(N,3^(M+1));
for i=1:N%========ÓÃÓÚÇóÁªºÏ¸ÅÂÊ£¬XjµÄ±ßÔµ¸ÅÂÊ=============================
 t=0;
for A1=-1:1
     for H1=-1:1
        for H2=-1:1
         t=t+1;
     if A1~=errmarker(i,1) && i<=N1
         n=1;
     else
         n=0;
     end
     k1(i,t)=n;
     if A1~=errmarker(i,1) && N1<i<=N1+N2
         m=1;
     else
         m=0;
     end
     k2(i,t)=m;
     if A1~=errmarker(i,1) && N1+N2<i<=N1+N2+N3
         k=1;
     else
         k=0;
     end
     k3(i,t)=k;
    %=========Çø¼ä¸ÅÂÊ===================1=================================
    if     A1==-1 && H1==-1 && errmarker(i,2)==-1 && H2==-1 && errmarker(i,3)==-1
         P1(i,t)=1;%²úÉúp(xj1*|xji^M)
    elseif A1==-1 && H1==-1 && errmarker(i,2)==-1 && H2==-1 && errmarker(i,3)==0
         I280(i,t)=1;
         P1(i,t)=1-gamma(2)/r(2);
    elseif A1==-1 && H1==-1 && errmarker(i,2)==-1 && H2==-1 && errmarker(i,3)==1
         I270(i,t)=1;
         P1(i,t)=(1-gamma(2)/r(2))^2;  
    elseif A1==-1 && H1==-1 && errmarker(i,2)==-1 && H2==0 && errmarker(i,3)==-1
         P1(i,t)=0;
    elseif A1==-1 && H1==-1 && errmarker(i,2)==-1 && H2==0 && errmarker(i,3)==0
         I180(i,t)=1;
         P1(i,t)=gamma(2)/r(2); 
    elseif A1==-1 && H1==-1 && errmarker(i,2)==-1 && H2==0 && errmarker(i,3)==1
         I170(i,t)=1;
         P1(i,t)=(2*gamma(2)/r(2))*(1-gamma(2)/r(2));
    elseif A1==-1 && H1==-1 && errmarker(i,2)==-1 && H2==1 && errmarker(i,3)==-1
         P1(i,t)=0; 
    elseif A1==-1 && H1==-1 && errmarker(i,2)==-1 && H2==1 && errmarker(i,3)==0
         P1(i,t)=0; 
    elseif A1==-1 && H1==-1 && errmarker(i,2)==-1 && H2==1 && errmarker(i,3)==1
         P1(i,t)=(gamma(2)/r(2))^2;
  %=====================================2==================================       
     elseif A1==-1 && H1==-1 && errmarker(i,2)==0 && H2==-1 && errmarker(i,3)==-1
         I260(i,t)=1;
         P1(i,t)=(1-gamma(1)/r(1))*(gamma(2)/r(2));
         I28(i,t)=1;
     elseif A1==-1 && H1==-1 && errmarker(i,2)==0 && H2==-1 && errmarker(i,3)==0
         P1(i,t)=0;
         I28(i,t)=1;
     elseif A1==-1 && H1==-1 && errmarker(i,2)==0 && H2==-1 && errmarker(i,3)==1
         P1(i,t)=0;
         I28(i,t)=1;
     elseif A1==-1 && H1==-1 && errmarker(i,2)==0 && H2==0 && errmarker(i,3)==-1
         I160(i,t)=1;
         P1(i,t)=(1-gamma(1)/r(1))*(1-gamma(2)/r(2));
         I28(i,t)=1;
     elseif A1==-1 && H1==-1 && errmarker(i,2)==0 && H2==0 && errmarker(i,3)==0
         P1(i,t)=(1-gamma(1)/r(1))*1;
         I28(i,t)=1;
     elseif A1==-1 && H1==-1 && errmarker(i,2)==0 && H2==0 && errmarker(i,3)==1
         I140(i,t)=1;
         P1(i,t)=(1-gamma(1)/r(1))*(1-gamma(2)/r(2));
         I28(i,t)=1;
     elseif A1==-1 && H1==-1 && errmarker(i,2)==0 && H2==1 && errmarker(i,3)==-1
         P1(i,t)=0;
         I28(i,t)=1;
     elseif A1==-1 && H1==-1 && errmarker(i,2)==0 && H2==1 && errmarker(i,3)==0
         I070(i,t)=1;
         P1(i,t)=0;
         I28(i,t)=1;
     elseif A1==-1 && H1==-1 && errmarker(i,2)==0 && H2==1 && errmarker(i,3)==1
         I040(i,t)=1;
         P1(i,t)=(1-gamma(1)/r(1))*(gamma(2)/r(2));
         I28(i,t)=1;
   %=================================3=====================================      
     elseif A1==-1 && H1==-1 && errmarker(i,2)==1 && H2==-1 && errmarker(i,3)==-1
         I230(i,t)=1;
         P1(i,t)=(1-gamma(1)/r(1))^2*(gamma(2)/r(2))^2;
         I27(i,t)=1;
     elseif A1==-1 && H1==-1 && errmarker(i,2)==1 && H2==-1 && errmarker(i,3)==0
         P1(i,t)=0;
         I27(i,t)=1;
     elseif A1==-1 && H1==-1 && errmarker(i,2)==1 && H2==-1 && errmarker(i,3)==1
         P1(i,t)=0;
         I27(i,t)=1;
     elseif A1==-1 && H1==-1 && errmarker(i,2)==1 && H2==0 && errmarker(i,3)==-1
         I130(i,t)=1;
         P1(i,t)=(1-gamma(1)/r(1))^2*(2*gamma(2)/r(2))*(1-gamma(2)/r(2));
         I27(i,t)=1;
     elseif A1==-1 && H1==-1 && errmarker(i,2)==1 && H2==0 && errmarker(i,3)==0
         I120(i,t)=1;
         P1(i,t)=(1-gamma(1)/r(1))^2*(gamma(2)/r(2));
         I27(i,t)=1;
     elseif A1==-1 && H1==-1 && errmarker(i,2)==1 && H2==0 && errmarker(i,3)==1
         P1(i,t)=0;
         I27(i,t)=1;
     elseif A1==-1 && H1==-1 && errmarker(i,2)==1 && H2==1 && errmarker(i,3)==-1
         I030(i,t)=1;
         P1(i,t)=(1-gamma(1)/r(1))^2*(1-gamma(2)/r(2))^2;
         I27(i,t)=1;
     elseif A1==-1 && H1==-1 && errmarker(i,2)==1 && H2==1 && errmarker(i,3)==0
         I020(i,t)=1;
         P1(i,t)=(1-gamma(1)/r(1))^2*(1-gamma(2)/r(2));
         I27(i,t)=1;
     elseif A1==-1 && H1==-1 && errmarker(i,2)==1 && H2==1 && errmarker(i,3)==1
         P1(i,t)=(1-gamma(1)/r(1))^2*1;
         I27(i,t)=1;
   %=================================4=====================================     
      elseif A1==-1 && H1==0 && errmarker(i,2)==-1 && H2==-1 && errmarker(i,3)==-1
         P1(i,t)=0;
      elseif A1==-1 && H1==0 && errmarker(i,2)==-1 && H2==-1 && errmarker(i,3)==0
         I280(i,t)=1; 
         P1(i,t)=0;
      elseif A1==-1 && H1==0 && errmarker(i,2)==-1 && H2==-1 && errmarker(i,3)==1
         I270(i,t)=1; 
         P1(i,t)=0;
      elseif A1==-1 && H1==0 && errmarker(i,2)==-1 && H2==0 && errmarker(i,3)==-1
         P1(i,t)=0;
      elseif A1==-1 && H1==0 && errmarker(i,2)==-1 && H2==0 && errmarker(i,3)==0
         I180(i,t)=1; 
         P1(i,t)=0;
      elseif A1==-1 && H1==0 && errmarker(i,2)==-1 && H2==0 && errmarker(i,3)==1
         I170(i,t)=1; 
         P1(i,t)=0;
      elseif A1==-1 && H1==0 && errmarker(i,2)==-1 && H2==1 && errmarker(i,3)==-1
         P1(i,t)=0;
      elseif A1==-1 && H1==0 && errmarker(i,2)==-1 && H2==1 && errmarker(i,3)==0
         P1(i,t)=0;
      elseif A1==-1 && H1==0 && errmarker(i,2)==-1 && H2==1 && errmarker(i,3)==1
         P1(i,t)=0;
   %===============================5=======================================    
      elseif A1==-1 && H1==0 && errmarker(i,2)==0 && H2==-1 && errmarker(i,3)==-1
         I260(i,t)=1; 
         P1(i,t)=(gamma(1)/r(1))*(gamma(2)/r(2));
         I18(i,t)=1;
      elseif A1==-1 && H1==0 && errmarker(i,2)==0 && H2==-1 && errmarker(i,3)==0
         P1(i,t)=0;
         I18(i,t)=1;
      elseif A1==-1 && H1==0 && errmarker(i,2)==0 && H2==-1 && errmarker(i,3)==1
         P1(i,t)=0;
         I18(i,t)=1;
      elseif A1==-1 && H1==0 && errmarker(i,2)==0 && H2==0 && errmarker(i,3)==-1
         I160(i,t)=1; 
         P1(i,t)=(gamma(1)/r(1))*(1-gamma(2)/r(2));
         I18(i,t)=1;
      elseif A1==-1 && H1==0 && errmarker(i,2)==0 && H2==0 && errmarker(i,3)==0
         P1(i,t)=gamma(1)/r(1);
         I18(i,t)=1;
      elseif A1==-1 && H1==0 && errmarker(i,2)==0 && H2==0 && errmarker(i,3)==1
         I140(i,t)=1; 
         P1(i,t)=(gamma(1)/r(1))*(1-gamma(2)/r(2));
         I18(i,t)=1;
      elseif A1==-1 && H1==0 && errmarker(i,2)==0 && H2==1 && errmarker(i,3)==-1
         P1(i,t)=0;
         I18(i,t)=1;
      elseif A1==-1 && H1==0 && errmarker(i,2)==0 && H2==1 && errmarker(i,3)==0
         I070(i,t)=1; 
         P1(i,t)=0;
         I18(i,t)=1;
      elseif A1==-1 && H1==0 && errmarker(i,2)==0 && H2==1 && errmarker(i,3)==1
         I040(i,t)=1; 
         P1(i,t)=(gamma(1)/r(1))*(gamma(2)/r(2));
         I18(i,t)=1;
   %===============================6=======================================  
      elseif A1==-1 && H1==0 && errmarker(i,2)==1 && H2==-1 && errmarker(i,3)==-1
         I230(i,t)=1; 
         P1(i,t)=(2*gamma(1)/r(1))*(1-gamma(1)/r(1))*(gamma(2)/r(2))^2;
         I17(i,t)=1;
      elseif A1==-1 && H1==0 && errmarker(i,2)==1 && H2==-1 && errmarker(i,3)==0
         P1(i,t)=0;
         I17(i,t)=1;
      elseif A1==-1 && H1==0 && errmarker(i,2)==1 && H2==-1 && errmarker(i,3)==1
         P1(i,t)=0;
         I17(i,t)=1;
      elseif A1==-1 && H1==0 && errmarker(i,2)==1 && H2==0 && errmarker(i,3)==-1
         I130(i,t)=1; 
         P1(i,t)=(2*gamma(1)/r(1))*(1-gamma(1)/r(1))*(2*gamma(2)/r(2))*(1-gamma(2)/r(2));
         I17(i,t)=1;
      elseif A1==-1 && H1==0 && errmarker(i,2)==1 && H2==0 && errmarker(i,3)==0
         I120(i,t)=1; 
         P1(i,t)=(2*gamma(1)/r(1))*(1-gamma(1)/r(1))*(gamma(2)/r(2));
         I17(i,t)=1;
      elseif A1==-1 && H1==0 && errmarker(i,2)==1 && H2==0 && errmarker(i,3)==1
         P1(i,t)=0;
         I17(i,t)=1;
      elseif A1==-1 && H1==0 && errmarker(i,2)==1 && H2==1 && errmarker(i,3)==-1
         I030(i,t)=1; 
         P1(i,t)=(2*gamma(1)/r(1))*(1-gamma(1)/r(1))*(1-gamma(2)/r(2))^2;
         I17(i,t)=1;
      elseif A1==-1 && H1==0 && errmarker(i,2)==1 && H2==1 && errmarker(i,3)==0
         I020(i,t)=1; 
         P1(i,t)=(2*gamma(1)/r(1))*(1-gamma(1)/r(1))*(1-gamma(2)/r(2));
         I17(i,t)=1;
      elseif A1==-1 && H1==0 && errmarker(i,2)==1 && H2==1 && errmarker(i,3)==1
         P1(i,t)=(2*gamma(1)/r(1))*(1-gamma(1)/r(1))*1;
         I17(i,t)=1;
   %===============================7======================================= 
      elseif A1==-1 && H1==1 && errmarker(i,2)==-1 && H2==-1 && errmarker(i,3)==-1
         P1(i,t)=0;
      elseif A1==-1 && H1==1 && errmarker(i,2)==-1 && H2==-1 && errmarker(i,3)==0
         I280(i,t)=1; 
         P1(i,t)=0;
      elseif A1==-1 && H1==1 && errmarker(i,2)==-1 && H2==-1 && errmarker(i,3)==1
         I270(i,t)=1; 
         P1(i,t)=0;
      elseif A1==-1 && H1==1 && errmarker(i,2)==-1 && H2==0 && errmarker(i,3)==-1
         P1(i,t)=0;
      elseif A1==-1 && H1==1 && errmarker(i,2)==-1 && H2==0 && errmarker(i,3)==0
         I180(i,t)=1; 
         P1(i,t)=0;
      elseif A1==-1 && H1==1 && errmarker(i,2)==-1 && H2==0 && errmarker(i,3)==1
         I170(i,t)=1; 
         P1(i,t)=0;
      elseif A1==-1 && H1==1 && errmarker(i,2)==-1 && H2==1 && errmarker(i,3)==-1
         P1(i,t)=0;
      elseif A1==-1 && H1==1 && errmarker(i,2)==-1 && H2==1 && errmarker(i,3)==0
         P1(i,t)=0;
      elseif A1==-1 && H1==1 && errmarker(i,2)==-1 && H2==1 && errmarker(i,3)==1
         P1(i,t)=0;
   %===============================8=======================================     
      elseif A1==-1 && H1==1 && errmarker(i,2)==0 && H2==-1 && errmarker(i,3)==-1
         I260(i,t)=1; 
         P1(i,t)=0;
      elseif A1==-1 && H1==1 && errmarker(i,2)==0 && H2==-1 && errmarker(i,3)==0
         P1(i,t)=0;
      elseif A1==-1 && H1==1 && errmarker(i,2)==0 && H2==-1 && errmarker(i,3)==1
         P1(i,t)=0;
      elseif A1==-1 && H1==1 && errmarker(i,2)==0 && H2==0 && errmarker(i,3)==-1
         I160(i,t)=1; 
         P1(i,t)=0;
      elseif A1==-1 && H1==1 && errmarker(i,2)==0 && H2==0 && errmarker(i,3)==0
         P1(i,t)=0;
      elseif A1==-1 && H1==1 && errmarker(i,2)==0 && H2==0 && errmarker(i,3)==1
         I140(i,t)=1; 
         P1(i,t)=0;
      elseif A1==-1 && H1==1 && errmarker(i,2)==0 && H2==1 && errmarker(i,3)==-1
         P1(i,t)=0;
      elseif A1==-1 && H1==1 && errmarker(i,2)==0 && H2==1 && errmarker(i,3)==0
         I070(i,t)=1; 
         P1(i,t)=0;
      elseif A1==-1 && H1==1 && errmarker(i,2)==0 && H2==1 && errmarker(i,3)==1
         I040(i,t)=1; 
         P1(i,t)=0;
   %=================================9=====================================     
     elseif A1==-1 && H1==1 && errmarker(i,2)==1 && H2==-1 && errmarker(i,3)==-1
         I230(i,t)=1;
         P1(i,t)=(gamma(1)/r(1))^2*(gamma(2)/r(2))^2;
     elseif A1==-1 && H1==1 && errmarker(i,2)==1 && H2==-1 && errmarker(i,3)==0
         P1(i,t)=0;
     elseif A1==-1 && H1==1 && errmarker(i,2)==1 && H2==-1 && errmarker(i,3)==1
         P1(i,t)=0;
     elseif A1==-1 && H1==1 && errmarker(i,2)==1 && H2==0 && errmarker(i,3)==-1
         I130(i,t)=1;
         P1(i,t)=(gamma(1)/r(1))^2*(2*gamma(2)/r(2))*(1-gamma(2)/r(2));
     elseif A1==-1 && H1==1 && errmarker(i,2)==1 && H2==0 && errmarker(i,3)==0
         I120(i,t)=1;
         P1(i,t)=(gamma(1)/r(1))^2*(gamma(2)/r(2));
     elseif A1==-1 && H1==1 && errmarker(i,2)==1 && H2==0 && errmarker(i,3)==1
         P1(i,t)=0;
     elseif A1==-1 && H1==1 && errmarker(i,2)==1 && H2==1 && errmarker(i,3)==-1
         I030(i,t)=1;
         P1(i,t)=(gamma(1)/r(1))^2*(1-gamma(2)/r(2))^2;
     elseif A1==-1 && H1==1 && errmarker(i,2)==1 && H2==1 && errmarker(i,3)==0
         I020(i,t)=1;
         P1(i,t)=(gamma(1)/r(1))^2*(1-gamma(2)/r(2));
     elseif A1==-1 && H1==1 && errmarker(i,2)==1 && H2==1 && errmarker(i,3)==1
         P1(i,t)=(gamma(1)/r(1))^2*1;
   %=================================10====================================
    elseif A1==0 && H1==-1 && errmarker(i,2)==-1 && H2==-1 && errmarker(i,3)==-1
         P1(i,t)=gamma(1)/r(1);%²úÉúp(xj1*|xji^M)
         I26(i,t)=1;
    elseif A1==0 && H1==-1 && errmarker(i,2)==-1 && H2==-1 && errmarker(i,3)==0
         I280(i,t)=1;
         P1(i,t)=(gamma(1)/r(1))*(1-gamma(2)/r(2));
         I26(i,t)=1;
    elseif A1==0 && H1==-1 && errmarker(i,2)==-1 && H2==-1 && errmarker(i,3)==1
        I270(i,t)=1;
         P1(i,t)=(gamma(1)/r(1))*(1-gamma(2)/r(2))^2;
         I26(i,t)=1;
    elseif A1==0 && H1==-1 && errmarker(i,2)==-1 && H2==0 && errmarker(i,3)==-1
         P1(i,t)=0;
         I26(i,t)=1;
    elseif A1==0 && H1==-1 && errmarker(i,2)==-1 && H2==0 && errmarker(i,3)==0
        I180(i,t)=1;
         P1(i,t)=(gamma(1)/r(1))*(gamma(2)/r(2));
         I26(i,t)=1;
    elseif A1==0 && H1==-1 && errmarker(i,2)==-1 && H2==0 && errmarker(i,3)==1
        I170(i,t)=1;
         P1(i,t)=(gamma(1)/r(1))*(2*gamma(2)/r(2))*(1-gamma(2)/r(2));
         I26(i,t)=1;
    elseif A1==0 && H1==-1 && errmarker(i,2)==-1 && H2==1 && errmarker(i,3)==-1
         P1(i,t)=0;
         I26(i,t)=1;
    elseif A1==0 && H1==-1 && errmarker(i,2)==-1 && H2==1 && errmarker(i,3)==0
         P1(i,t)=0;
         I26(i,t)=1;
    elseif A1==0 && H1==-1 && errmarker(i,2)==-1 && H2==1 && errmarker(i,3)==1
         P1(i,t)=(gamma(1)/r(1))*(gamma(2)/r(2))^2;
         I26(i,t)=1;
   %=================================11====================================
      elseif A1==0 && H1==-1 && errmarker(i,2)==0 && H2==-1 && errmarker(i,3)==-1
         I260(i,t)=1; 
         P1(i,t)=0;
      elseif A1==0 && H1==-1 && errmarker(i,2)==0 && H2==-1 && errmarker(i,3)==0
         P1(i,t)=0;
      elseif A1==0 && H1==-1 && errmarker(i,2)==0 && H2==-1 && errmarker(i,3)==1
         P1(i,t)=0;
      elseif A1==0 && H1==-1 && errmarker(i,2)==0 && H2==0 && errmarker(i,3)==-1
         I160(i,t)=1; 
         P1(i,t)=0;
      elseif A1==0 && H1==-1 && errmarker(i,2)==0 && H2==0 && errmarker(i,3)==0
         P1(i,t)=0;
      elseif A1==0 && H1==-1 && errmarker(i,2)==0 && H2==0 && errmarker(i,3)==1
         I140(i,t)=1; 
         P1(i,t)=0;
      elseif A1==0 && H1==-1 && errmarker(i,2)==0 && H2==1 && errmarker(i,3)==-1
         P1(i,t)=0;
      elseif A1==0 && H1==-1 && errmarker(i,2)==0 && H2==1 && errmarker(i,3)==0
         I070(i,t)=1; 
         P1(i,t)=0;
      elseif A1==0 && H1==-1 && errmarker(i,2)==0 && H2==1 && errmarker(i,3)==1
         I040(i,t)=1; 
         P1(i,t)=0;
   %============================12=========================================
      elseif A1==0 && H1==-1 && errmarker(i,2)==1 && H2==-1 && errmarker(i,3)==-1
         I230(i,t)=1; 
         P1(i,t)=0;
      elseif A1==0 && H1==-1 && errmarker(i,2)==1 && H2==-1 && errmarker(i,3)==0
         P1(i,t)=0;
      elseif A1==0 && H1==-1 && errmarker(i,2)==1 && H2==-1 && errmarker(i,3)==1
         P1(i,t)=0;
      elseif A1==0 && H1==-1 && errmarker(i,2)==1 && H2==0 && errmarker(i,3)==-1
         I130(i,t)=1; 
         P1(i,t)=0;
      elseif A1==0 && H1==-1 && errmarker(i,2)==1 && H2==0 && errmarker(i,3)==0
         I120(i,t)=1; 
         P1(i,t)=0;
      elseif A1==0 && H1==-1 && errmarker(i,2)==1 && H2==0 && errmarker(i,3)==1
         P1(i,t)=0;
      elseif A1==0 && H1==-1 && errmarker(i,2)==1 && H2==1 && errmarker(i,3)==-1
         I030(i,t)=1; 
         P1(i,t)=0;
      elseif A1==0 && H1==-1 && errmarker(i,2)==1 && H2==1 && errmarker(i,3)==0
         I020(i,t)=1; 
         P1(i,t)=0;
      elseif A1==0 && H1==-1 && errmarker(i,2)==1 && H2==1 && errmarker(i,3)==1
         P1(i,t)=0;
      %=======================13===========================================
    elseif A1==0 && H1==0 && errmarker(i,2)==-1 && H2==-1 && errmarker(i,3)==-1
         P1(i,t)=1-gamma(1)/r(1);%²úÉúp(xj1*|xji^M)
         I16(i,t)=1;
    elseif A1==0 && H1==0 && errmarker(i,2)==-1 && H2==-1 && errmarker(i,3)==0
        I280(i,t)=1;
         P1(i,t)=(1-gamma(1)/r(1))*(1-gamma(2)/r(2));
         I16(i,t)=1;
    elseif A1==0 && H1==0 && errmarker(i,2)==-1 && H2==-1 && errmarker(i,3)==1
        I270(i,t)=1;
         P1(i,t)=(1-gamma(1)/r(1))*(1-gamma(2)/r(2))^2;
         I16(i,t)=1;
    elseif A1==0 && H1==0 && errmarker(i,2)==-1 && H2==0 && errmarker(i,3)==-1
         P1(i,t)=0;
         I16(i,t)=1;
    elseif A1==0 && H1==0 && errmarker(i,2)==-1 && H2==0 && errmarker(i,3)==0
        I180(i,t)=1;
         P1(i,t)=(1-gamma(1)/r(1))*(gamma(2)/r(2));
         I16(i,t)=1;
    elseif A1==0 && H1==0 && errmarker(i,2)==-1 && H2==0 && errmarker(i,3)==1
        I170(i,t)=1;
         P1(i,t)=(1-gamma(1)/r(1))*(2*gamma(2)/r(2))*(1-gamma(2)/r(2));
         I16(i,t)=1;
    elseif A1==0 && H1==0 && errmarker(i,2)==-1 && H2==1 && errmarker(i,3)==-1
         P1(i,t)=0;
         I16(i,t)=1;
    elseif A1==0 && H1==0 && errmarker(i,2)==-1 && H2==1 && errmarker(i,3)==0
         P1(i,t)=0;
         I16(i,t)=1;
    elseif A1==0 && H1==0 && errmarker(i,2)==-1 && H2==1 && errmarker(i,3)==1
         P1(i,t)=(1-gamma(1)/r(1))*(gamma(2)/r(2))^2;
         I16(i,t)=1;
   %===========================14==========================================
     elseif A1==0 && H1==0 && errmarker(i,2)==0 && H2==-1 && errmarker(i,3)==-1
         I260(i,t)=1;
         P1(i,t)=(gamma(2)/r(2));
     elseif A1==0 && H1==0 && errmarker(i,2)==0 && H2==-1 && errmarker(i,3)==0
         P1(i,t)=0;
     elseif A1==0 && H1==0 && errmarker(i,2)==0 && H2==-1 && errmarker(i,3)==1
         P1(i,t)=0;
     elseif A1==0 && H1==0 && errmarker(i,2)==0 && H2==0 && errmarker(i,3)==-1
         I160(i,t)=1;
         P1(i,t)=(1-gamma(2)/r(2));
     elseif A1==0 && H1==0 && errmarker(i,2)==0 && H2==0 && errmarker(i,3)==0
         P1(i,t)=1;
     elseif A1==0 && H1==0 && errmarker(i,2)==0 && H2==0 && errmarker(i,3)==1
         I140(i,t)=1;
         P1(i,t)=(1-gamma(2)/r(2));
     elseif A1==0 && H1==0 && errmarker(i,2)==0 && H2==1 && errmarker(i,3)==-1
         P1(i,t)=0;
     elseif A1==0 && H1==0 && errmarker(i,2)==0 && H2==1 && errmarker(i,3)==0
         I070(i,t)=1;
         P1(i,t)=0;
     elseif A1==0 && H1==0 && errmarker(i,2)==0 && H2==1 && errmarker(i,3)==1
         I040(i,t)=1;
         P1(i,t)=(gamma(2)/r(2));
      %=======================15===========================================
     elseif A1==0 && H1==0 && errmarker(i,2)==1 && H2==-1 && errmarker(i,3)==-1
         I230(i,t)=1;
         P1(i,t)=(1-gamma(1)/r(1))*(gamma(2)/r(2))^2;
         I14(i,t)=1;
     elseif A1==0 && H1==0 && errmarker(i,2)==1 && H2==-1 && errmarker(i,3)==0
         P1(i,t)=0;
         I14(i,t)=1;
     elseif A1==0 && H1==0 && errmarker(i,2)==1 && H2==-1 && errmarker(i,3)==1
         P1(i,t)=0;
         I14(i,t)=1;
     elseif A1==0 && H1==0 && errmarker(i,2)==1 && H2==0 && errmarker(i,3)==-1
         I130(i,t)=1;
         P1(i,t)=(1-gamma(1)/r(1))*(2*gamma(2)/r(2))*(1-gamma(2)/r(2));
         I14(i,t)=1;
     elseif A1==0 && H1==0 && errmarker(i,2)==1 && H2==0 && errmarker(i,3)==0
         I120(i,t)=1;
         P1(i,t)=(1-gamma(1)/r(1))*(gamma(2)/r(2));
         I14(i,t)=1;
     elseif A1==0 && H1==0 && errmarker(i,2)==1 && H2==0 && errmarker(i,3)==1
         P1(i,t)=0;
         I14(i,t)=1;
     elseif A1==0 && H1==0 && errmarker(i,2)==1 && H2==1 && errmarker(i,3)==-1
         I030(i,t)=1;
         P1(i,t)=(1-gamma(1)/r(1))*(1-gamma(2)/r(2))^2;
         I14(i,t)=1;
     elseif A1==0 && H1==0 && errmarker(i,2)==1 && H2==1 && errmarker(i,3)==0
         I020(i,t)=1;
         P1(i,t)=(1-gamma(1)/r(1))*(1-gamma(2)/r(2));
         I14(i,t)=1;
     elseif A1==0 && H1==0 && errmarker(i,2)==1 && H2==1 && errmarker(i,3)==1
         P1(i,t)=(1-gamma(1)/r(1))*1;
         I14(i,t)=1;
    %==========================16==========================================
      elseif A1==0 && H1==1 && errmarker(i,2)==-1 && H2==-1 && errmarker(i,3)==-1
         P1(i,t)=0;
      elseif A1==0 && H1==1 && errmarker(i,2)==-1 && H2==-1 && errmarker(i,3)==0
         I280(i,t)=1; 
         P1(i,t)=0;
      elseif A1==0 && H1==1 && errmarker(i,2)==-1 && H2==-1 && errmarker(i,3)==1
         I270(i,t)=1; 
         P1(i,t)=0;
      elseif A1==0 && H1==1 && errmarker(i,2)==-1 && H2==0 && errmarker(i,3)==-1
         P1(i,t)=0;
      elseif A1==0 && H1==1 && errmarker(i,2)==-1 && H2==0 && errmarker(i,3)==0
         I180(i,t)=1; 
         P1(i,t)=0;
      elseif A1==0 && H1==1 && errmarker(i,2)==-1 && H2==0 && errmarker(i,3)==1
         I170(i,t)=1; 
         P1(i,t)=0;
      elseif A1==0 && H1==1 && errmarker(i,2)==-1 && H2==1 && errmarker(i,3)==-1
         P1(i,t)=0;
      elseif A1==0 && H1==1 && errmarker(i,2)==-1 && H2==1 && errmarker(i,3)==0
         P1(i,t)=0;
      elseif A1==0 && H1==1 && errmarker(i,2)==-1 && H2==1 && errmarker(i,3)==1
         P1(i,t)=0;
      %===========================17=======================================
       elseif A1==0 && H1==1 && errmarker(i,2)==0 && H2==-1 && errmarker(i,3)==-1
         I260(i,t)=1;  
         P1(i,t)=0;
         I07(i,t)=1;
      elseif A1==0 && H1==1 && errmarker(i,2)==0 && H2==-1 && errmarker(i,3)==0
         P1(i,t)=0;
         I07(i,t)=1;
      elseif A1==0 && H1==1 && errmarker(i,2)==0 && H2==-1 && errmarker(i,3)==1
         P1(i,t)=0;
         I07(i,t)=1;
      elseif A1==0 && H1==1 && errmarker(i,2)==0 && H2==0 && errmarker(i,3)==-1
         I160(i,t)=1; 
         P1(i,t)=0;
         I07(i,t)=1;
      elseif A1==0 && H1==1 && errmarker(i,2)==0 && H2==0 && errmarker(i,3)==0
         P1(i,t)=0;
         I07(i,t)=1;
      elseif A1==0 && H1==1 && errmarker(i,2)==0 && H2==0 && errmarker(i,3)==1
         I140(i,t)=1; 
         P1(i,t)=0;
         I07(i,t)=1;
      elseif A1==0 && H1==1 && errmarker(i,2)==0 && H2==1 && errmarker(i,3)==-1
         P1(i,t)=0;
         I07(i,t)=1;
      elseif A1==0 && H1==1 && errmarker(i,2)==0 && H2==1 && errmarker(i,3)==0
         I070(i,t)=1; 
         P1(i,t)=0;
         I07(i,t)=1;
      elseif A1==0 && H1==1 && errmarker(i,2)==0 && H2==1 && errmarker(i,3)==1
         I040(i,t)=1; 
         P1(i,t)=0;
         I07(i,t)=1;
     %==========================18=========================================
      elseif A1==0 && H1==1 && errmarker(i,2)==1 && H2==-1 && errmarker(i,3)==-1
         I230(i,t)=1; 
         P1(i,t)=(gamma(1)/r(1))*(gamma(2)/r(2))^2;
         I04(i,t)=1;
     elseif A1==0 && H1==1 && errmarker(i,2)==1 && H2==-1 && errmarker(i,3)==0
         P1(i,t)=0;
         I04(i,t)=1;
     elseif A1==0 && H1==1 && errmarker(i,2)==1 && H2==-1 && errmarker(i,3)==1
         P1(i,t)=0;
         I04(i,t)=1;
     elseif A1==0 && H1==1 && errmarker(i,2)==1 && H2==0 && errmarker(i,3)==-1
         I130(i,t)=1;
         P1(i,t)=(gamma(1)/r(1))*(2*gamma(2)/r(2))*(1-gamma(2)/r(2));
         I04(i,t)=1;
     elseif A1==0 && H1==1 && errmarker(i,2)==1 && H2==0 && errmarker(i,3)==0
         I120(i,t)=1;
         P1(i,t)=(gamma(1)/r(1))*(gamma(2)/r(2));
         I04(i,t)=1;
     elseif A1==0 && H1==1 && errmarker(i,2)==1 && H2==0 && errmarker(i,3)==1
         P1(i,t)=0;
         I04(i,t)=1;
     elseif A1==0 && H1==1 && errmarker(i,2)==1 && H2==1 && errmarker(i,3)==-1
         I030(i,t)=1;
         P1(i,t)=(gamma(1)/r(1))*(1-gamma(2)/r(2))^2;
         I04(i,t)=1;
     elseif A1==0 && H1==1 && errmarker(i,2)==1 && H2==1 && errmarker(i,3)==0
         I020(i,t)=1;
         P1(i,t)=(gamma(1)/r(1))*(1-gamma(2)/r(2));
         I04(i,t)=1;
     elseif A1==0 && H1==1 && errmarker(i,2)==1 && H2==1 && errmarker(i,3)==1
         P1(i,t)=(gamma(1)/r(1))*1;
         I04(i,t)=1;
     %=======================19============================================
     elseif A1==1 && H1==-1 && errmarker(i,2)==-1 && H2==-1 && errmarker(i,3)==-1
         P1(i,t)=(gamma(1)/r(1))^2;%²úÉúp(xj1*|xji^M)
         I23(i,t)=1;
    elseif A1==1 && H1==-1 && errmarker(i,2)==-1 && H2==-1 && errmarker(i,3)==0
        I280(i,t)=1;
         P1(i,t)=(gamma(1)/r(1))^2*(1-gamma(2)/r(2));
         I23(i,t)=1;
    elseif A1==1 && H1==-1 && errmarker(i,2)==-1 && H2==-1 && errmarker(i,3)==1
        I270(i,t)=1;
         P1(i,t)=(gamma(1)/r(1))^2*(1-gamma(2)/r(2))^2;
         I23(i,t)=1;
    elseif A1==1 && H1==-1 && errmarker(i,2)==-1 && H2==0 && errmarker(i,3)==-1
         P1(i,t)=0;
         I23(i,t)=1;
    elseif A1==1 && H1==-1 && errmarker(i,2)==-1 && H2==0 && errmarker(i,3)==0
        I180(i,t)=1;
         P1(i,t)=(gamma(1)/r(1))^2*(gamma(2)/r(2));
         I23(i,t)=1;
    elseif A1==1 && H1==-1 && errmarker(i,2)==-1 && H2==0 && errmarker(i,3)==1
        I170(i,t)=1;
         P1(i,t)=(gamma(1)/r(1))^2*(2*gamma(2)/r(2))*(1-gamma(2)/r(2));
         I23(i,t)=1;
    elseif A1==1 && H1==-1 && errmarker(i,2)==-1 && H2==1 && errmarker(i,3)==-1
         P1(i,t)=0;
         I23(i,t)=1;
    elseif A1==1 && H1==-1 && errmarker(i,2)==-1 && H2==1 && errmarker(i,3)==0
         P1(i,t)=0;
         I23(i,t)=1;
    elseif A1==1 && H1==-1 && errmarker(i,2)==-1 && H2==1 && errmarker(i,3)==1
         P1(i,t)=(gamma(1)/r(1))^2*(gamma(2)/r(2))^2;
         I23(i,t)=1;
    %===========================20=========================================
       elseif A1==1 && H1==-1 && errmarker(i,2)==0 && H2==-1 && errmarker(i,3)==-1
         I260(i,t)=1;  
         P1(i,t)=0;
      elseif A1==1 && H1==-1 && errmarker(i,2)==0 && H2==-1 && errmarker(i,3)==0
         P1(i,t)=0;
      elseif A1==1 && H1==-1 && errmarker(i,2)==0 && H2==-1 && errmarker(i,3)==1
         P1(i,t)=0;
      elseif A1==1 && H1==-1 && errmarker(i,2)==0 && H2==0 && errmarker(i,3)==-1
         I160(i,t)=1; 
         P1(i,t)=0;
      elseif A1==1 && H1==-1 && errmarker(i,2)==0 && H2==0 && errmarker(i,3)==0
         P1(i,t)=0;
      elseif A1==1 && H1==-1 && errmarker(i,2)==0 && H2==0 && errmarker(i,3)==1
         I140(i,t)=1; 
         P1(i,t)=0;
      elseif A1==1 && H1==-1 && errmarker(i,2)==0 && H2==1 && errmarker(i,3)==-1
         P1(i,t)=0;
      elseif A1==1 && H1==-1 && errmarker(i,2)==0 && H2==1 && errmarker(i,3)==0
         I070(i,t)=1; 
         P1(i,t)=0;
      elseif A1==1 && H1==-1 && errmarker(i,2)==0 && H2==1 && errmarker(i,3)==1
         I040(i,t)=1; 
         P1(i,t)=0;
      %========================21==========================================
      elseif A1==1 && H1==-1 && errmarker(i,2)==1 && H2==-1 && errmarker(i,3)==-1
         I230(i,t)=1; 
         P1(i,t)=0;
      elseif A1==1 && H1==-1 && errmarker(i,2)==1 && H2==-1 && errmarker(i,3)==0
         P1(i,t)=0;
      elseif A1==1 && H1==-1 && errmarker(i,2)==1 && H2==-1 && errmarker(i,3)==1
         P1(i,t)=0;
      elseif A1==1 && H1==-1 && errmarker(i,2)==1 && H2==0 && errmarker(i,3)==-1
         I130(i,t)=1; 
         P1(i,t)=0;
      elseif A1==1 && H1==-1 && errmarker(i,2)==1 && H2==0 && errmarker(i,3)==0
         I120(i,t)=1; 
         P1(i,t)=0;
      elseif A1==1 && H1==-1 && errmarker(i,2)==1 && H2==0 && errmarker(i,3)==1
         P1(i,t)=0;
      elseif A1==1 && H1==-1 && errmarker(i,2)==1 && H2==1 && errmarker(i,3)==-1
         I030(i,t)=1; 
         P1(i,t)=0;
      elseif A1==1 && H1==-1 && errmarker(i,2)==1 && H2==1 && errmarker(i,3)==0
         I020(i,t)=1; 
         P1(i,t)=0;
      elseif A1==1 && H1==-1 && errmarker(i,2)==1 && H2==1 && errmarker(i,3)==1
         P1(i,t)=0;
     %========================22===========================================
     elseif A1==1 && H1==0 && errmarker(i,2)==-1 && H2==-1 && errmarker(i,3)==-1
         P1(i,t)=(2*gamma(1)/r(1))*(1-gamma(1)/r(1))*1;%²úÉúp(xj1*|xji^M)
         I13(i,t)=1;
    elseif A1==1 && H1==0 && errmarker(i,2)==-1 && H2==-1 && errmarker(i,3)==0
        I280(i,t)=1;
         P1(i,t)=(2*gamma(1)/r(1))*(1-gamma(1)/r(1))*(1-gamma(2)/r(2));
         I13(i,t)=1;
    elseif A1==1 && H1==0 && errmarker(i,2)==-1 && H2==-1 && errmarker(i,3)==1
        I270(i,t)=1;
         P1(i,t)=(2*gamma(1)/r(1))*(1-gamma(1)/r(1))*(1-gamma(2)/r(2))^2;
         I13(i,t)=1;
    elseif A1==1 && H1==0 && errmarker(i,2)==-1 && H2==0 && errmarker(i,3)==-1
         P1(i,t)=0;
         I13(i,t)=1;
    elseif A1==1 && H1==0 && errmarker(i,2)==-1 && H2==0 && errmarker(i,3)==0
        I180(i,t)=1;
         P1(i,t)=(2*gamma(1)/r(1))*(1-gamma(1)/r(1))*(gamma(2)/r(2));
         I13(i,t)=1;
    elseif A1==1 && H1==0 && errmarker(i,2)==-1 && H2==0 && errmarker(i,3)==1
        I170(i,t)=1;
         P1(i,t)=(2*gamma(1)/r(1))*(1-gamma(1)/r(1))*(2*gamma(2)/r(2))*(1-gamma(2)/r(2));
         I13(i,t)=1;
    elseif A1==1 && H1==0 && errmarker(i,2)==-1 && H2==1 && errmarker(i,3)==-1
         P1(i,t)=0;
         I13(i,t)=1;
    elseif A1==1 && H1==0 && errmarker(i,2)==-1 && H2==1 && errmarker(i,3)==0
         P1(i,t)=0; 
         I13(i,t)=1;
    elseif A1==1 && H1==0 && errmarker(i,2)==-1 && H2==1 && errmarker(i,3)==1
         P1(i,t)=(2*gamma(1)/r(1))*(1-gamma(1)/r(1))*(gamma(2)/r(2))^2;
         I13(i,t)=1;
     %==========================23=========================================
     elseif A1==1 && H1==0 && errmarker(i,2)==0 && H2==-1 && errmarker(i,3)==-1
         I260(i,t)=1;
         P1(i,t)=(gamma(1)/r(1))*(gamma(2)/r(2));
         I12(i,t)=1;
     elseif A1==1 && H1==0 && errmarker(i,2)==0 && H2==-1 && errmarker(i,3)==0
         P1(i,t)=0;
         I12(i,t)=1;
     elseif A1==1 && H1==0 && errmarker(i,2)==0 && H2==-1 && errmarker(i,3)==1
         P1(i,t)=0;
         I12(i,t)=1;
     elseif A1==1 && H1==0 && errmarker(i,2)==0 && H2==0 && errmarker(i,3)==-1
         I160(i,t)=1;
         P1(i,t)=(gamma(1)/r(1))*(1-gamma(2)/r(2));
         I12(i,t)=1;
     elseif A1==1 && H1==0 && errmarker(i,2)==0 && H2==0 && errmarker(i,3)==0
         P1(i,t)=(gamma(1)/r(1));
         I12(i,t)=1;
     elseif A1==1 && H1==0 && errmarker(i,2)==0 && H2==0 && errmarker(i,3)==1
         I140(i,t)=1;
         P1(i,t)=(gamma(1)/r(1))*(1-gamma(2)/r(2));
         I12(i,t)=1;
     elseif A1==1 && H1==0 && errmarker(i,2)==0 && H2==1 && errmarker(i,3)==-1
         P1(i,t)=0;
         I12(i,t)=1;
     elseif A1==1 && H1==0 && errmarker(i,2)==0 && H2==1 && errmarker(i,3)==0
         I070(i,t)=1;
         P1(i,t)=0;
         I12(i,t)=1;
     elseif A1==1 && H1==0 && errmarker(i,2)==0 && H2==1 && errmarker(i,3)==1
         I040(i,t)=1;
         P1(i,t)=(gamma(1)/r(1))*(gamma(2)/r(2));
         I12(i,t)=1;
     %===========================24========================================
      elseif A1==1 && H1==0 && errmarker(i,2)==1 && H2==-1 && errmarker(i,3)==-1
         I230(i,t)=1; 
         P1(i,t)=0;
      elseif A1==1 && H1==0 && errmarker(i,2)==1 && H2==-1 && errmarker(i,3)==0
         P1(i,t)=0;
      elseif A1==1 && H1==0 && errmarker(i,2)==1 && H2==-1 && errmarker(i,3)==1
         P1(i,t)=0;
      elseif A1==1 && H1==0 && errmarker(i,2)==1 && H2==0 && errmarker(i,3)==-1
         I130(i,t)=1; 
         P1(i,t)=0;
      elseif A1==1 && H1==0 && errmarker(i,2)==1 && H2==0 && errmarker(i,3)==0
         I120(i,t)=1; 
         P1(i,t)=0;
      elseif A1==1 && H1==0 && errmarker(i,2)==1 && H2==0 && errmarker(i,3)==1
         P1(i,t)=0;
      elseif A1==1 && H1==0 && errmarker(i,2)==1 && H2==1 && errmarker(i,3)==-1
         I030(i,t)=1; 
         P1(i,t)=0;
      elseif A1==1 && H1==0 && errmarker(i,2)==1 && H2==1 && errmarker(i,3)==0
         I020(i,t)=1; 
         P1(i,t)=0;
      elseif A1==1 && H1==0 && errmarker(i,2)==1 && H2==1 && errmarker(i,3)==1
         P1(i,t)=0;
      %=========================25=========================================
    elseif A1==1 && H1==1 && errmarker(i,2)==-1 && H2==-1 && errmarker(i,3)==-1
         P1(i,t)=(1-gamma(1)/r(1))^2;%²úÉúp(xj1*|xji^M)
         I03(i,t)=1;
    elseif A1==1 && H1==1 && errmarker(i,2)==-1 && H2==-1 && errmarker(i,3)==0
        I280(i,t)=1;
         P1(i,t)=(1-gamma(1)/r(1))^2*(1-gamma(2)/r(2));
         I03(i,t)=1;
    elseif A1==1 && H1==1 && errmarker(i,2)==-1 && H2==-1 && errmarker(i,3)==1
        I270(i,t)=1;
         P1(i,t)=(1-gamma(1)/r(1))^2*(1-gamma(2)/r(2))^2;
         I03(i,t)=1;
    elseif A1==1 && H1==1 && errmarker(i,2)==-1 && H2==0 && errmarker(i,3)==-1
         P1(i,t)=0;
         I03(i,t)=1;
    elseif A1==1 && H1==1 && errmarker(i,2)==-1 && H2==0 && errmarker(i,3)==0
        I180(i,t)=1;
         P1(i,t)=(1-gamma(1)/r(1))^2*(gamma(2)/r(2)); 
         I03(i,t)=1;
    elseif A1==1 && H1==1 && errmarker(i,2)==-1 && H2==0 && errmarker(i,3)==1
         I170(i,t)=1;
         P1(i,t)=(1-gamma(1)/r(1))^2*(2*gamma(2)/r(2))*(1-gamma(2)/r(2));
         I03(i,t)=1;
    elseif A1==1 && H1==1 && errmarker(i,2)==-1 && H2==1 && errmarker(i,3)==-1
         P1(i,t)=0;
         I03(i,t)=1;
    elseif A1==1 && H1==1 && errmarker(i,2)==-1 && H2==1 && errmarker(i,3)==0
         P1(i,t)=0;
         I03(i,t)=1;
    elseif A1==1 && H1==1 && errmarker(i,2)==-1 && H2==1 && errmarker(i,3)==1
         P1(i,t)=(1-gamma(1)/r(1))^2*(gamma(2)/r(2))^2;
         I03(i,t)=1;
     %==========================26=========================================
     elseif A1==1 && H1==1 && errmarker(i,2)==0 && H2==-1 && errmarker(i,3)==-1
         I260(i,t)=1;
         P1(i,t)=(1-gamma(1)/r(1))*(gamma(2)/r(2));
         I02(i,t)=1;
     elseif A1==1 && H1==1 && errmarker(i,2)==0 && H2==-1 && errmarker(i,3)==0
         P1(i,t)=0;
         I02(i,t)=1;
     elseif A1==1 && H1==1 && errmarker(i,2)==0 && H2==-1 && errmarker(i,3)==1
         P1(i,t)=0;
         I02(i,t)=1;
     elseif A1==1 && H1==1 && errmarker(i,2)==0 && H2==0 && errmarker(i,3)==-1
         I160(i,t)=1;
         P1(i,t)=(1-gamma(1)/r(1))*(1-gamma(2)/r(2));
         I02(i,t)=1;
     elseif A1==1 && H1==1 && errmarker(i,2)==0 && H2==0 && errmarker(i,3)==0
         P1(i,t)=(1-gamma(1)/r(1));
         I02(i,t)=1;
     elseif A1==1 && H1==1 && errmarker(i,2)==0 && H2==0 && errmarker(i,3)==1
         I140(i,t)=1;
         P1(i,t)=(1-gamma(1)/r(1))*(1-gamma(2)/r(2));
         I02(i,t)=1;
     elseif A1==1 && H1==1 && errmarker(i,2)==0 && H2==1 && errmarker(i,3)==-1
         P1(i,t)=0;
         I02(i,t)=1;
     elseif A1==1 && H1==1 && errmarker(i,2)==0 && H2==1 && errmarker(i,3)==0
         I070(i,t)=1;
         P1(i,t)=0;
         I02(i,t)=1;
     elseif A1==1 && H1==1 && errmarker(i,2)==0 && H2==1 && errmarker(i,3)==1
         I040(i,t)=1;
         P1(i,t)=(1-gamma(1)/r(1))*(gamma(2)/r(2));
         I02(i,t)=1;
     %==============================27=====================================
     elseif A1==1 && H1==1 && errmarker(i,2)==1 && H2==-1 && errmarker(i,3)==-1
         I230(i,t)=1;
         P1(i,t)=(gamma(2)/r(2))^2;
     elseif A1==1 && H1==1 && errmarker(i,2)==1 && H2==-1 && errmarker(i,3)==0
         P1(i,t)=0;
     elseif A1==1 && H1==1 && errmarker(i,2)==1 && H2==-1 && errmarker(i,3)==1
         P1(i,t)=0;
     elseif A1==1 && H1==1 && errmarker(i,2)==1 && H2==0 && errmarker(i,3)==-1
          I130(i,t)=1;
         P1(i,t)=(2*gamma(2)/r(2))*(1-gamma(2)/r(2));
     elseif A1==1 && H1==1 && errmarker(i,2)==1 && H2==0 && errmarker(i,3)==0
         I120(i,t)=1;
         P1(i,t)=(gamma(2)/r(2));
     elseif A1==1 && H1==1 && errmarker(i,2)==1 && H2==0 && errmarker(i,3)==1
         P1(i,t)=0;
     elseif A1==1 && H1==1 && errmarker(i,2)==1 && H2==1 && errmarker(i,3)==-1
         I030(i,t)=1;
         P1(i,t)=(1-gamma(2)/r(2))^2;
     elseif A1==1 && H1==1 && errmarker(i,2)==1 && H2==1 && errmarker(i,3)==0
         I020(i,t)=1;
         P1(i,t)=(1-gamma(2)/r(2));
     elseif A1==1 && H1==1 && errmarker(i,2)==1 && H2==1 && errmarker(i,3)==1
         P1(i,t)=1;
    end
   %=======================================================================
     if  H1==1 && H2==1 
        ad=[1,-0.5,1,-0.5];
    elseif  H1==1 && H2==0 
        ad=[1,-0.5,0,0.5];
    elseif  H1==1 && H2==-1 
        ad=[1,-0.5,-1,-0.5];
    elseif  H1==0 && H2==1 
        ad=[0,0.5,1,-0.5];
    elseif  H1==0 && H2==0 
        ad=[0,0.5,0,0.5];
    elseif  H1==0 && H2==-1 
        ad=[0,0.5,-1,-0.5];
    elseif  H1==-1 && H2==1 
        ad=[-1,-0.5,1,-0.5];
    elseif  H1==-1 && H2==0 
        ad=[-1,-0.5,0,0.5];
    elseif  H1==-1 && H2==-1 
        ad=[-1,-0.5,-1,-0.5];
     end
     if i<=N1
      P(i,t)=mvnpdf(y(i,:),ad*C,sigma)*P1(i,t)*(theta1/2)^k1(i,t)*(1-theta1)^(1-k1(i,t));
 elseif  N1<i<=N1+N2
      P(i,t)=mvnpdf(y(i,:),ad*C,sigma)*P1(i,t)*(theta2/2)^k2(i,t)*(1-theta2)^(1-k2(i,t));
 elseif  N1+N2<i<=N1+N2+N3
      P(i,t)=mvnpdf(y(i,:),ad*C,sigma)*P1(i,t)*(theta3/2)^k3(i,t)*(1-theta3)^(1-k3(i,t));
     end
        end
     end    
end
 if i<=N1
     km(i,1)=k1(i,1);
     km(i,2)=k1(i,10);
     km(i,3)=k1(i,19); 
 elseif  N1<i<=N1+N2
     km(i,1)=k2(i,1);
     km(i,2)=k2(i,10);
     km(i,3)=k2(i,19);    
 elseif  N1+N2<i<=N1+N2+N3
     km(i,1)=k3(i,1);
     km(i,2)=k3(i,10);
     km(i,3)=k3(i,19);    
  end
end
PL=P./sum(P,2);%ÁªºÏ¸ÅÂÊ
%==========================================================================
     Pm(:,1)=sum(PL(:,1:9),2);
     Pm(:,2)=sum(PL(:,10:18),2);
     Pm(:,3)=sum(PL(:,19:27),2);
Pkm=km.*Pm;
%==========================================================================  
     PQ(:,1)=(P(:,1)+P(:,10)+P(:,19))./sum(P,2);
     PQ(:,2)=(P(:,2)+P(:,11)+P(:,20))./sum(P,2);
     PQ(:,3)=(P(:,3)+P(:,12)+P(:,21))./sum(P,2);
     PQ(:,4)=(P(:,4)+P(:,13)+P(:,22))./sum(P,2);
     PQ(:,5)=(P(:,5)+P(:,14)+P(:,23))./sum(P,2);
     PQ(:,6)=(P(:,6)+P(:,15)+P(:,24))./sum(P,2);
     PQ(:,7)=(P(:,7)+P(:,16)+P(:,25))./sum(P,2);
     PQ(:,8)=(P(:,8)+P(:,17)+P(:,26))./sum(P,2);
     PQ(:,9)=(P(:,9)+P(:,18)+P(:,27))./sum(P,2);
end
