# Supplementary material for: Quantitative trait locus mapping analysis of multiple traits when using genotype data with potential errors
Source: PeerJ. 2021 Sep 24;9:e12187. doi: 10.7717/peerj.12187 (PMC8475548; doi:10.7717/peerj.12187)
Supplement: Supplemental Information 1 [file peerj-09-12187-s001.zip › raw_data_and_code/shili_MTMIM_e/shili_MTMIM_e.m]

function shili_MTMIM_e()
clc
%=============ch8==========================================================
d1=54.685-49.225;
d2=61.605-54.685;
errmarker=xlsread('shilishuju.xlsx','C2:E247');
Y=xlsread('shilishuju.xlsx','A2:B247');
chongzulv1=d1/100;
chongzulv2=d2/100;
%==========Êý¾Ýµ¥Î»»¯======================================================
[N,M]=size(Y);
for i=1:M
A(1,i)=norm(Y(:,i));
end
A=repmat(A,N,1);
y=Y./A;
%====================D=====================================================
D=zeros(3^(M),2*(M));
  j=0;
for H1=-1:1
    for H2=-1:1
       j=j+1;
       D(j,1)=H1;D(j,3)=H2;  
    if H1==0 
       D(j,2)=1/2;
    else
       D(j,2)=-1/2; 
    end
    if H2==0 
       D(j,4)=1/2;
    else
       D(j,4)=-1/2; 
    end
    end
end
  D1=D(:,1);D2=D(:,2);D3=D(:,3);D4=D(:,4);
  D11=D(:,1).*D(:,1);D22=D(:,2).*D(:,2);D33=D(:,3).*D(:,3);D44=D(:,4).*D(:,4);
  D12=D(:,1).*D(:,2);D13=D(:,1).*D(:,3);D14=D(:,1).*D(:,4);D23=D(:,2).*D(:,3);
  D24=D(:,2).*D(:,4);D34=D(:,3).*D(:,4);
%======================³õÖµ================================================
sigma=[1,0.8;0.8,1];
C=[-0.14,-0.14;0.11,0.11;0.12,0.25;0.14,0];
theta=0.01;
gamma=[0.00001,0.02]';
r=[chongzulv1,chongzulv2];
while 1 %============µü´ú==================================================
  C0=C;sigma0=sigma;theta0=theta;gamma0=gamma;
  [PQ,PL,Pkm,I020,I02,I030,I03,I040,I04,I070,I07,I120,I12,I140,I14,I160,I16,I180,I18,I260,I26,I230,I23,I280,I28,I270,I27,I130,I13,I170,I17]=two_probability2(N,M,r,gamma,sigma,theta,C,errmarker,y);%PL=lianhe, PK=bianyuan.*ke
  %================= R  M C  sigma=========================================
  R1=[(D1'*PQ'*y)/(ones(N,1)'*PQ*D11);(D2'*PQ'*y)/(ones(N,1)'*PQ*D22);(D3'*PQ'*y)/(ones(N,1)'*PQ*D33);(D4'*PQ'*y)/(ones(N,1)'*PQ*D44)];
  M11=0;M12=(ones(N,1)'*PQ*D12)/(ones(N,1)'*PQ*D11);M13=(ones(N,1)'*PQ*D13)/(ones(N,1)'*PQ*D11);M14=(ones(N,1)'*PQ*D14)/(ones(N,1)'*PQ*D11);
  M21=(ones(N,1)'*PQ*D12)/(ones(N,1)'*PQ*D22);M22=0;M23=(ones(N,1)'*PQ*D23)/(ones(N,1)'*PQ*D22);M24=(ones(N,1)'*PQ*D24)/(ones(N,1)'*PQ*D22);
  M31=(ones(N,1)'*PQ*D13)/(ones(N,1)'*PQ*D33);M32=(ones(N,1)'*PQ*D23)/(ones(N,1)'*PQ*D33);M33=0;M34=(ones(N,1)'*PQ*D34)/(ones(N,1)'*PQ*D33);
  M41=(ones(N,1)'*PQ*D14)/(ones(N,1)'*PQ*D44);M42=(ones(N,1)'*PQ*D24)/(ones(N,1)'*PQ*D44);M43=(ones(N,1)'*PQ*D34)/(ones(N,1)'*PQ*D44);M44=0;
  M1=[M11,M12,M13,M14;
      M21,M22,M23,M24;
      M31,M32,M33,M34;
      M41,M42,M43,M44];
 C=R1-M1*C;
 sigma=(1/N)*(y-PQ*D*C)'*(y-PQ*D*C);%·½²î
 %=======================gamma=============================================
g1_u=PL.*(I04+2*I07+I12+I18+2*I23+I26+I13+I17);
g1_d=PL.*(I02+2*I03+I04+2*I07+I12+I14+I16+I18+I26+2*I23+I28+2*I27+2*I13+2*I17);
g2_u=PL.*(I040+2*I070+I120+I180+2*I230+I260+I130+I170);
g2_d=PL.*(I020+2*I030+I040+2*I070+I120+I140+I160+I180+I260+2*I230+I280+2*I270+2*I130+2*I170);
%==========================================================================
g1_up=r(1)*sum(sum(g1_u));
g1_down=sum(sum(g1_d));
g2_up=r(2)*sum(sum(g2_u));
g2_down=sum(sum(g2_d));
%==========================================================================
gamma=[g1_up/g1_down,g2_up/g2_down]';
theta=sum(sum(Pkm))/(N); 
%==========================================================================
if norm(theta-theta0)+norm(gamma(1)-gamma0(1))+norm(C-C0,'fro')+norm(gamma(2)-gamma0(2))+norm(sigma-sigma0,'fro')<1e-2 
break;
end    
end
C
gamma
theta
end
