# Supplementary material for: Quantitative trait locus mapping analysis of multiple traits when using genotype data with potential errors
Source: PeerJ. 2021 Sep 24;9:e12187. doi: 10.7717/peerj.12187 (PMC8475548; doi:10.7717/peerj.12187)
Supplement: Supplemental Information 1 [file peerj-09-12187-s001.zip › raw_data_and_code/shili_MTMIM_e/shilishuju.xlsx]

## Sheet: Sheet1
8-BW	8-HDL	8-49.225	8-54.685	8-61.605
22.59	50.8	-1	0	0
16.54	42	-1	-1	0
25.33	49	0	0	0
21.31	37.3	0	1	1
22.53	41	0	0	0
24.87	43.8	0	0	1
25.69	50.1	0	0	0
23.39	42.7	-1	-1	0
25.02	46.8	0	1	1
23.81	38.4	0	0	0
24.02	41.4	0	-1	0
25.79	49.7	1	1	0
26.88	41.5	1	0	0
22.53	42.3	1	0	0
22.53	42.9	0	0	0
23.6	51.2	-1	-1	-1
23	57.1	1	1	-1
20.2	37.4	0	1	1
23.08	44.8	-1	0	0
18.59	34.1	1	1	0
24.96	60	1	1	1
22.68	56.2	1	1	1
22.53	44.6	-1	-1	-1
24.49	49.7	-1	-1	-1
23.79	49.2	0	0	1
22.53	54.6	0	0	-1
23.66	71.3	-1	-1	-1
22.53	53.2	0	0	0
21.2	59.6	1	1	1
25.05	53.2	-1	0	0
25.61	54.7	0	0	0
25.63	38.4	1	1	0
18.8	41.6	0	1	1
25.79	47.8	-1	0	0
26.16	37.9	0	-1	-1
23.39	40.2	0	0	0
29.8	41	0	0	0
22.53	57.7	0	0	0
26.15	61.5	1	1	1
24.24	41.1	1	1	0
22.32	43	1	0	-1
23.36	49.9	1	1	1
21.08	43.5	1	1	0
25.7	48.2	-1	0	0
26.82	46.8	0	0	0
22.43	39.7	-1	-1	-1
26.5	83.1	-1	-1	-1
25.8	48.6	1	1	1
24.16	52.5	0	0	0
25.88	57.6	0	0	0
21.36	43.3	-1	-1	-1
26.26	45	1	1	1
16.3	35.4	0	0	0
23.99	68.4	-1	-1	-1
25.4	53.5	-1	-1	-1
20.45	48.3	0	0	0
22.92	40.3	0	0	0
23.64	57.3	0	0	-1
24.83	53	1	0	-1
25.03	48.7	-1	-1	-1
22.83	47.3	0	0	0
18.46	36.4	0	1	1
23.02	45.5	0	0	0
20.08	46.5	1	1	1
21.98	49.2	-1	-1	-1
25.56	61.1	1	1	1
17.92	51	0	0	1
20.39	49.5	0	-1	-1
22.69	43.8	0	0	-1
21.45	42.6	-1	-1	-1
21.8	34.1	-1	-1	-1
19.43	49.05	0	0	0
22.53	48.9	1	1	0
23.4	54.2	-1	-1	-1
20.75	50	1	1	1
24.51	45.8	1	1	1
24.86	43.2	1	1	1
28.8	53.7	0	0	-1
24.62	45.5	1	1	1
25.75	74.6	0	0	0
21.1	63.1	1	1	1
25.9	47.5	0	1	0
21.56	41.8	1	1	0
28.24	53.9	0	0	-1
19.09	37.9	0	0	0
22.38	48.8	-1	0	1
25.39	59	-1	-1	1
22.15	51.1	0	0	0
22.23	69.4	-1	0	0
20.6	57.7	0	-1	-1
28.35	49.8	0	0	0
25.06	53.1	-1	-1	-1
25.42	56.5	-1	-1	-1
23.82	64.7	-1	-1	-1
25.02	50.9	0	0	0
23.4	69	-1	0	0
22.53	61.4	-1	-1	0
25.54	57.7	0	0	0
23.64	53.6	0	0	0
23.46	63.2	0	0	1
23.59	52.7	-1	-1	-1
22.53	45.2	-1	0	0
25.14	51.5	1	1	1
20.3	69.6	-1	-1	0
19.34	48.1	0	0	0
26.15	40.9	1	1	0
25.78	38.8	1	1	1
23.94	48	-1	-1	-1
25.38	42	0	0	0
24.29	51.8	0	-1	-1
26.67	57	-1	0	0
29.81	67.2	0	0	0
26.65	74.9	-1	-1	-1
24.91	52.5	-1	-1	-1
24.59	69.6	-1	-1	-1
25.42	61.5	-1	-1	-1
24.03	51.7	1	1	1
28.63	63.8	-1	-1	-1
22.53	45.9	0	0	-1
26.44	70.8	-1	-1	0
18.53	39.2	1	1	0
21.16	59.1	1	1	0
25.6	48.2	-1	-1	0
23.26	38.8	1	1	1
22.31	46.8	0	0	0
20.76	34	0	0	0
21.05	46.9	0	0	1
22.45	34.6	-1	-1	-1
25.03	52.1	-1	-1	-1
24.22	60.8	-1	-1	0
22.52	56.8	-1	-1	-1
25.88	63.7	0	1	1
25.3	59.4	-1	-1	0
24.99	47.4	0	0	0
24.1	46.8	1	1	1
25.35	49.1	1	1	1
28.12	59.2	1	1	1
25.22	44.3	1	0	0
29	56.2	-1	-1	-1
24.66	48.2	-1	-1	-1
22.4	27.6	1	1	0
24.17	23.6	-1	-1	-1
24.5	44.9	-1	0	0
25.83	50.7	1	1	1
25.15	45.1	0	0	0
26.77	50.4	0	0	0
26.8	56.1	0	-1	-1
24.02	52.5	0	0	0
27.39	60.6	0	-1	-1
24.02	71	0	0	0
22.93	56.2	0	0	-1
23.16	45.8	1	0	0
23.8	48.1	-1	-1	-1
24.69	61.7	-1	-1	-1
27.2	38.6	1	1	1
18.42	39.1	0	-1	-1
24.57	40.5	0	0	0
27.18	58	1	1	1
25.4	46.3	0	0	0
24.58	69	-1	-1	-1
27.58	51.5	1	0	0
24.03	39	1	1	1
20.42	48.2	-1	-1	0
21.16	45.7	0	0	0
23.3	50.9	1	1	1
22.53	39.1	0	1	1
23.7	63.1	0	0	0
24.2	37.5	0	0	0
22.49	46.5	-1	-1	0
27.9	49.4	-1	-1	-1
25.88	43.9	0	0	1
25.11	59.8	0	0	1
20.52	43.6	-1	-1	-1
23.8	46	0	0	-1
23.71	51.5	-1	-1	0
24.34	43.1	1	1	0
20.67	40.1	0	-1	-1
32.12	51.1	1	1	1
22.62	49.2	0	0	-1
25.06	50.1	0	0	0
22.53	51.5	1	1	1
22.53	44.8	1	1	1
28.45	59.4	1	1	0
22.43	42.3	0	0	0
20.8	44.9	-1	-1	-1
24.01	41	0	1	1
24.25	38.4	1	1	0
23.86	50	-1	-1	-1
27.9	60.4	-1	-1	-1
22.42	50.5	0	0	0
25.14	50.8	-1	-1	0
21.44	42.4	1	1	1
24.03	42.5	0	-1	-1
22.25	39.8	0	0	0
20.1	41.8	0	0	0
21.63	44	0	0	0
26.7	46	0	0	-1
30.24	52.1	1	1	1
32.08	56.7	0	0	0
23.8	47.7	-1	-1	-1
20.78	39.4	0	0	0
25.19	62.8	0	0	1
25.51	51	0	0	1
24.84	36.6	0	0	0
21.97	44.5	0	0	0
25.4	46.4	1	1	1
23.04	40.2	0	0	0
17.88	34	0	0	0
20.18	43.7	-1	-1	-1
22.73	54.1	0	-1	-1
23.66	39.3	-1	-1	-1
21.74	38.7	1	1	1
23.81	45.4	0	0	0
21.69	37.6	1	1	1
26.53	48.4	0	0	1
20.93	31.2	0	0	0
25.65	49.3	0	0	1
20.23	39	-1	-1	-1
27.22	37.3	1	1	1
22.76	46.4	-1	-1	-1
26.88	50.6	0	1	1
24.85	54.1	0	0	0
24.33	53	0	-1	-1
26.26	54.4	0	0	0
23.66	49.1	1	0	0
27.98	61.9	0	0	0
20.11	50.8	0	0	0
25.85	64	-1	-1	-1
24.34	47.2	0	0	1
23.03	53.3	1	0	-1
24.12	45.1	1	1	1
23.98	42.3	0	0	0
21.9	57.1	-1	-1	-1
27.08	65.9	1	1	0
21.04	40.9	0	0	0
24.61	43.6	0	0	0
20.55	55.6	0	0	-1
22.8	53.2	-1	-1	0
23.45	41.4	1	1	1
21.71	47.1	0	0	0
22.04	50.9	-1	-1	0
23.89	23.5	-1	-1	-1
24.85	56.4	0	0	0
23.03	37.8	0	0	0
22.2	42.3	-1	0	0
22.06	45.3	1	1	1
